# Supplementary material for: Association of Granulocyte Colony-Stimulating Factor Treatment with Risk of Brain Metastasis in Advanced Stage Breast Cancer
Source: Int J Mol Sci. 2024 Oct 6;25(19):10756. doi: 10.3390/ijms251910756 (PMC11477282; doi:10.3390/ijms251910756)
Supplement: Supplementary file 1 [file ijms-25-10756-s001.zip]

Archive with 1 entries (1 files):
- ijms-3211213-supplementary.pdf
